# Supplementary material for: Biocide-Containing Facades Alter Culture-Based Bacterial and Fungal Community Composition and Resistance Patterns to Octylisothiazolinone
Source: Microorganisms. 2025 Sep 30;13(10):2284. doi: 10.3390/microorganisms13102284 (PMC12565931; doi:10.3390/microorganisms13102284)
Supplement: Supplementary file 1 [file microorganisms-13-02284-s001.zip]

Archive with 1 entries (1 files):
- microorganisms-3854223-supplementary.xlsx
