# Supplementary material for: Biocide-Containing Facades Alter Culture-Based Bacterial and Fungal Community Composition and Resistance Patterns to Octylisothiazolinone
Source: Microorganisms. 2025 Sep 30;13(10):2284. doi: 10.3390/microorganisms13102284 (PMC12565931; doi:10.3390/microorganisms13102284)
Supplement: Supplementary file 1 [file microorganisms-13-02284-s001.zip › microorganisms-3854223-supplementary.xlsx]

## Sheet: BFF 16s rRNA Gene_ITS
Number	MO_ID	Facade Replicate	16S rRNA Gene-PCR	ITS-PCR	Species	Per. Ident	Quvery cover	E value	KOH	Catalase	Oxidase	Pigment
1	B-1	3	-	+	Memnoniella chromolaenae MFLUCC 17-1507	100	100	1e-23	-	-	-	orange
2	B-2	3	+	-	Staphylococcus epidermidis strain Fussel	99.65	100	0.0	-	+	-	n.d.
3	B-3	2	+	-	Sphingomonas hunanensis strain JSM 083058	99.48	100	0.0	+	+	-	yellow
4	B-4	2	+	-	Arthrobacter flavus strain CMS 19Y	99.64	100	0.0	+	+	-	yellow
5	B-5	2	-	+	Vishniacozyma psychrotolerans EX F-1583	98.74	95	0.0	-	+	-	beige
6	B-6	3	+	-	Nesterenkonia jeotgali strain JG-241	99.28	99	0.0	-	+	-	yellow
7	B-7	3	+	-	Frigoribacterium endophyticum strain EGI 6500707	99.43	100	0.0	+	+	-	yellow
8	B-8	2	+	-	Frigoribacterium faeni strain DSM 10309	98.94	100	0.0	+	+	-	yellow
9	B-9	3	+	-	Bacillus wiedmannii strain FSL W8-0169	99.64	100	0.0	-	+	-	n.d.
10	B-10	2	+	-	Arthrobacter bussei strain KR32	99.83	99	0.0	-	+	-	pink
11	B-11	2	+	-	Nesterenkonia jeotgali strain JG-241	98.98	100	0.0	-	-	-	yellow
12	B-12	1	+	-	Frigoribacterium faeni strain DSM 10309	99.15	100	0.0	+	+	-	yellow
13	B-13	1	+	-	Nesterenkonia jeotgali strain JG-241	99.31	99	0.0	-	+	-	yellow
14	B-14	1	+	-	Nesterenkonia jeotgali strain JG-241	99.64	100	0.0	-	+	-	orange
15	B-15	1	+	-	Nesterenkonia aurantiaca strain CK5	99.54	99	0.0	-	+	-	orange
16	B-16	1	+	-	Priestia megaterium strain ATCC 14581	99.73	94	0.0	-	+	-	yellow
17	B-17	1	+	-	Nesterenkonia jeotgali strain JG-241	99.64	100	0.0	+	+	-	red/orange
18	B-18	1	+	-	Bacillus hominis strain BML-BC059	99.72	100	0.0	-	+	-	beige
19	B-19	1	+	-	Streptomyces genisteinicus strain CRPJ-33	99.67	100	0.0	-	+	-	white
22	B-22	2	+	-	Frigoribacterium faeni strain DSM 10309	99.44	99	0.0	+	+	-	yellow
23	B-23	2	+	-	Frigoribacterium faeni strain DSM 10309	99.55	99	0.0	-	+	-	yellow
24	B-24	3	+	-	Paenibacillus mobilis strain S8	99.2	100	0.0	-	-	+	beige
25	B-25	3	+	-	Micrococcus yunnanensis strain YIM 65004	99.33	99	0.0	-	+	-	yellow
26	B-26	2	+	-	Nesterenkonia jeotgali strain JG-241	99.02	100	0.0	-	+	-	yellow
27	B-27	3	+	-	Nesterenkonia jeotgali strain JG-241	99.55	99	0.0	-	+	-	yellow
28	B-28	3	+	-	Nesterenkonia jeotgali strain JG-241	99.57	100	0.0	+	+	-	yellow
29	B-29	2	+	-	Staphylococcus epidermidis strain NBRC 100911	99.74	100	0.0	-	+	-	n.d.
30	B-30	2	+	-	Staphylococcus epidermidis strain Fussel	99.37	100	0.0	+	+	-	n.d.
31	B-31	1	+	-	Frigoribacterium faeni strain DSM 10309	99.51	100	0.0	+	+	-	yellow
32	B-32	1	+	-	Frigoribacterium faeni strain DSM 10309	99.63	100	0.0	-	+	-	yellow
33	B-33	1	+	-	Frigoribacterium faeni strain DSM 10309	99.27	100	0.0	-	-	-	yellow
34	B-34	2	+	-	Nesterenkonia sandarakina strain YIM 70009	99.55	100	0.0	+	+	-	orange
35	B-35	2	+	-	Frigoribacterium endophyticum strain EGI 6500707	99.27	100	0.0	+	+	-	yellow
36	B-36	3	+	-	Bacillus wiedmannii strain FSL W8-0169	99.29	100	0.0	-	+	+	n.d.
37	B-37	2	+	-	Frigoribacterium faeni strain DSM 10309	99.73	100	0.0	-	+	-	yellow
38	B-38	2	+	-	Nesterenkonia jeotgali strain JG-241	99.37	100	0.0	+	+	-	yellow
39	B-39	3	+	-	Micrococcus yunnanensis strain YIM 65004	99.25	100	0.0	-	+	-	yellow
40	B-40	3	+	-	Micrococcus yunnanensis strain YIM 65004	99.54	99	0.0	-	+	-	yellow
41	B-41	3	+	-	Clavibacter phaseoli strain LPPA 982	99.73	100	0.0	-	-	-	yellow
42	B-42	3	+	-	Staphylococcus epidermidis strain Fussel	99.37	100	0.0	+	+	-	n.d.
43	B-43	3	+	-	Nesterenkonia sandarakina strain YIM 70009	99.82	100	0.0	-	+	-	orange
44	B-44	3	+	-	Nesterenkonia jeotgali strain JG-241	99.31	99	0.0	+	+	-	yellow
46	B-46	3	+	-	Clavibacter michiganensis subsp. capsici strain	99.40	100	0.0	+	+	-	yellow
48	B-48	3	+	-	Nesterenkonia jeotgali strain JG-241	99.47	100	0.0	-	+	-	yellow
49	B-49	3	+	-	Nesterenkonia jeotgali strain JG-241	99.48	99	0.0	+	+	-	orange
50	B-50	2	+	-	Staphylococcus epidermidis strain Fussel	100	100	0.0	-	+	-	n.d.
51	B-51	3	+	-	Nesterenkonia jeotgali strain JG-241	99.49	100	0.0	+	+	-	orange
52	B-52	3	+	-	Arthrobacter cheniae strain Hz2	99.58	100	0.0	-	-	-	red
53	B-53	3	+	-	Staphylococcus capitis strain JCM 2420	99.91	100	0.0	-	+	-	n.d.
54	B-54	3	+	-	Bacillus wiedmannii strain FSL W8-0169	99.75	100	0.0	-	+	+	n.d.
55	B-55	3	+	-	Bacillus wiedmannii strain FSL W8-0169	99.91	99	0.0	-	+	+	n.d.
57	B-57	3	+	-	Staphylococcus epidermidis strain Fussel	99.82	100	0.0	-	+	-	n.d.
58	B-58	3	+	-	Bacillus wiedmannii strain FSL W8-0169	99.75	100	0.0	-	+	+	n.d.
59	B-59	2	+	-	Frigoribacterium faeni strain DSM 10309	99.82	100	0.0	-	+	-	yellow
60	B-60	1	+	-	Priestia megaterium NBRC 15308 = ATCC 14581	100	100	0.0	-	+	-	yellow
61	B-61	1	+	-	Rhodococcus trifolii strain T8	99.57	100	0.0	-	+	-	orange
62	B-62	1	+	-	Agromyces humi strain ANK073	99.73	100	0.0	+	+	-	yellow
63	B-63	3	+	-	Bacillus paramobilis strain BML-BC017	99.75	100	0.0	+	+	+	beige
64	B-64	2	+	-	Arthrobacter flavus strain CMS 19Y	99.40	99	0.0	-	+	-	yellow
65	B-65	2	+	-	Nesterenkonia sandarakina strain YIM 70009	99.82	100	0.0	+	+	-	orange
66	B-66	2	+	-	Arthrobacter cheniae strain Hz2	99.83	100	0.0	-	-	-	pink
67	B-67	2	+	-	Nesterenkonia sandarakina strain YIM 70009	99.65	100	0.0	+	+	-	orange
68	B-68	3	+	-	Nesterenkonia jeotgali strain JG-241	99.57	100	0.0	+	+	-	orange
69	B-69	3	+	-	Bacillus wiedmannii strain FSL W8-0169	99.83	100	0.0	-	+	+	n.d.
70	B-70	3	+	-	Bacillus wiedmannii strain FSL W8-0169	99.82	100	0.0	-	+	+	n.d.
71	B-71	3	+	-	Nesterenkonia aurantiaca strain CK5	99.40	99	0.0	-	+	-	orange
72	B-72	3	+	-	Staphylococcus capitis strain JCM 2420	99.73	100	0.0	-	+	-	n.d.
73	B-73	3	+	-	Staphylococcus epidermidis strain Fussel	100	100	0.0	-	+	-	n.d.
74	B-74	3	+	-	Staphylococcus hominis subsp. novobiosepticus strain	99.89	100	0.0	-	+	-	n.d.
75	B-75	3	+	-	Arthrobacter ginsengisoli strain DCY81	99.39	100	0.0	+	+	-	white
76	B-76	2	+	-	Frigoribacterium faeni strain DSM 10309	99.4	100	0.0	+	+	-	yellow
77	B-77	2	+	-	Pseudokineococcus lusitanus strain T2A-S27	99.48	100	0.0	+	+	-	orange
78	B-78	3	-	+	Vishniacozyma psychrotolerans EX F-1583	99.78	95	0.0	-	-	-	white
79	B-79	3	+	-	Nesterenkonia jeotgali strain JG-241	99.54	100	0.0	+	+	-	yellow
81	B-81	3	+	-	Bacillus wiedmannii strain FSL W8-0169	99.73	100	0.0	-	-	+	n.d.
84	B-84	3	+	-	Nesterenkonia jeotgali strain JG-241	99.75	99	0.0	-	+	-	orange
85	B-85	3	+	-	Nesterenkonia jeotgali strain JG-241	99.65	99	0.0	+	+	-	orange
86	B-86	2	+	-	Nesterenkonia jeotgali strain JG-241	99.31	100	0.0	-	+	-	orange
87	B-87	2	+	-	Nesterenkonia sandarakina strain YIM 70009	99.57	99	0.0	+	+	-	orange
88	B-88	3	+	-	Bacillus paramobilis strain BML-BC017	99.91	100	0.0	-	-	+	beige
90	B-90	2	+	-	Arthrobacter flavus strain CMS 19Y	99.91	100	0.0	-	+	-	yellow
92	B-92	2	+	-	Okibacterium fritillariae strain VKM Ac-2059	99.57	100	0.0	+	+	-	yellow
93	B-93	2	+	-	Frigoribacterium faeni strain DSM 10309	99.74	100	0.0	+	-	-	yellow
94	B-94	2	+	-	Frigoribacterium faeni strain DSM 10309	99.73	100	0.0	+	+	-	yellow
95	B-95	3	+	-	Nesterenkonia sandarakina strain YIM 70009	99.65	100	0.0	-	+	-	orange
96	B-96	3	+	-	Nesterenkonia jeotgali strain JG-241	99.54	100	0.0	+	+	-	yellow
97	B-97	3	+	-	Nesterenkonia jeotgali strain JG-241	99.18	99	0.0	+	+	+	yellow
98	B-98	3	+	-	Nesterenkonia jeotgali strain JG-241	99.55	100	0.0	-	+	-	yellow
99	B-99	2	+	-	Pseudokineococcus lusitanus strain T2A-S27	99.79	100	0.0	-	+	-	orange
100	B-100	2	+	-	Staphylococcus edaphicus strain CCM 8730	99.82	100	0.0	-	+	-	n.d.
101	B-101	2	+	-	Clavibacter michiganensis subsp. capsici strain PF008	99.89	100	0.0	-	+	-	white
102	B-102	2	+	-	Staphylococcus hominis subsp. novobiosepticus strain GTC 1228	99.70	100	0.0	-	+	-	n.d.
103	B-103	2	+	-	Frigoribacterium faeni strain DSM 10309	99.27	99	0.0	+	+	-	yellow
104	B-104	2	+	-	Frigoribacterium faeni strain DSM 10309	99.46	99	0.0	+	+	-	yellow
105	B-105	2	+	-	Frigoribacterium faeni strain DSM 10309	99.45	100	0.0	+	+	-	yellow
108	B-108	1	+	-	Paenibacillus provencensis strain 4401170	99.52	100	0.0	-	+	+	transparent
109	B-109	2	+	-	Arthrobacter cheniae strain Hz2	99.64	100	0.0	-	+	+	pink
110	B-110	2	+	-	Frigoribacterium faeni strain DSM 10309	99.73	100	0.0	+	-	-	yellow
111	B-111	2	+	-	Arthrobacter cheniae strain Hz2	99.71	99	0.0	-	+	-	red
112	B-112	2	+	-	Clavibacter michiganensis subsp. capsici strain PF008	99.30	100	0.0	-	-	-	yellow
113	B-113	3	+	-	Psychrobacillus lasiicapitis strain NEAU-3TGS17	99.3	100	0.0	-	+	+	beige
115	B-115	2	+	-	Klenkia terrae strain PB261	99.38	100	0.0	+	+	-	pink
116	B-116	2	+	-	Clavibacter michiganensis subsp. tessellarius strain DSM 20741	99.51	100	0.0	-	+	-	orange
125	B-125	1	+	-	Rhodococcus yunnanensis strain YIM 70056	99.85	100	0.0	-	+	-	orange
126	B-126	1	+	-	Arthrobacter bussei strain KR32	99.82	100	0.0	-	-	-	red
127	B-127	2	+	-	Frigoribacterium faeni strain DSM 10309	98.99	100	0.0	-	-	-	yellow
129	B-129	1	+	-	Frigoribacterium faeni strain DSM 10309	99.07	100	0.0	-	+	-	yellow
130	B-130	1	+	-	Sphingomonas aerolata strain NW12	99.10	99	0.0	-	+	-	orange
131	B-131	2	+	-	Clavibacter michiganensis subsp. capsici strain PF008	99.33	100	0.0	+	+	-	orange
132	B-132	2	+	-	Klenkia terrae strain PB261	99.46	99	0.0	-	+	-	orange
133	B-133	2	+	-	Staphylococcus epidermidis strain NBRC 100911	99.82	100	0.0	-	-	-	n.d.
134	B-134	1	+	-	Staphylococcus epidermidis strain NBRC 100911	99.32	100	0.0	-	-	-	n.d.
139	B-139	2	+	-	Frigoribacterium faeni strain DSM 10309	99.36	100	0.0	-	-	-	yellow
140	B-140	2	+	-	Sphingomonas cynarae strain SPC-1	99.73	100	0.0	-	+	-	orange
141	B-141	3	+	-	Clavibacter phaseoli strain ZUM3936	99.36	100	0.0	-	-	-	yellow
143	B-143	2	-	+	Vishniacozyma psychrotolerans EX F-1583	99.55	91	0.0	-	+	-	beige
144	B-144	2	+	-	Clavibacter michiganensis subsp. tessellarius strain DSM 20741	99.73	100	0.0	-	+	-	yellow
145	B-145	2	+	-	Sphingomonas ginsenosidivorax strain KHI67	98.71	100	0.0	-	+	-	orange
146	B-146	1	+	-	Rhodococcus kroppenstedtii strain DSM 44908	99.35	100	0.0	-	+	-	red
147	B-147	1	-	+	Vishniacozyma psychrotolerans EX F-1583	100	91	0.0	-	+	-	beige
149	B-149	1	+	-	Frigoribacterium faeni strain DSM 10309	99.55	99	0.0	-	-	-	white
150	B-150	1	+	-	Methylobacterium goesingense strain iEII3	98.89	100	0.0	-	+	+	red
151	B-151	1	+	-	Bacillus wiedmannii strain FSL W8-0169	99.91	100	0.0	-	+	-	n.d.
152	B-152	1	+	-	Priestia aryabhattai B8W22	100	100	0.0	-	-	-	white
153	B-153	1	-	+	Vishniacozyma psychrotolerans EX F-1583	99.78	92	0.0	-	+	-	beige
154	B-154	1	+	-	Staphylococcus epidermidis strain Fussel	99.73	100	0.0	-	-	-	n.d.
155	B-155	2	+	-	Quadrisphaera oryzae strain RL12-1S	96.81	100	0.0	+	+	-	orange
156	B-156	2	+	-	Sphingomonas faeni strain MA-olki	98.87	100	0.0	+	+	-	orange
157	B-157	2	+	-	Arthrobacter flavus strain CMS 19Y	99.82	100	0.0	-	+	-	yellow
158	B-158	2	-	+	Vishniacozyma psychrotolerans EX F-1583	99.78	89	0.0	-	+	-	beige
159	B-159	2	+	-	Sphingomonas ginsenosidivorax strain KHI67	99.18	100	0.0	-	+	-	orange
160	B-160	2	-	+	Vishniacozyma foliicola CGMCC 2.2471	98.93	91	0.0	-	-	-	beige
161	B-161	1	+	-	Frigoribacterium faeni strain DSM 10309	99.45	100	0.0	-	+	-	orange
164	B-164	1	+	-	Frigoribacterium faeni strain DSM 10309	98.82	100	0.0	+	+	-	yellow
165	B-165	3	+	-	Nesterenkonia jeotgali strain JG-241	99.82	99	0.0	-	+	-	orange
166	B-166	3	+	-	Nesterenkonia jeotgali strain JG-241	99.51	100	0.0	-	+	-	orange
167	B-167	3	+	-	Nesterenkonia jeotgali strain JG-241	99.51	100	0.0	+	+	-	yellow
168	B-168	3	+	-	Bacillus wiedmannii strain FSL W8-0169	99.75	99	0.0	-	-	+	n.d.
169	B-169	3	+	-	Nesterenkonia jeotgali strain JG-241	99.59	100	0.0	+	+	-	orange
170	B-170	3	+	-	Nesterenkonia jeotgali strain JG-241	99.59	99	0.0	-	+	-	orange
171	B-171	3	-	+	Vishniacozyma psychrotolerans EX F-1583	99.78	98	0.0	-	+	-	white
175	B-175	3	+		Bacillus wiedmannii strain FSL W8-0169	99.75	100	0.0	-	-	-	n.d.
177	B-177	3	-	+	Vishniacozyma psychrotolerans EX F-1583	100	95	0.0	-	+	-	white
181	B-181	3	-	+	Vishniacozyma psychrotolerans EX F-1583	99.78	89	0.0	-	+	-	white
182	B-182	3	+	-	Sphingomonas faeni strain MA-olki	99.17	100	0.0	-	+	+	orange
183	B-183	3	+	-	Frigoribacterium faeni strain DSM 10309	98.99	100	0.0	-	+	-	beige
184	B-184	3	-	+	Vishniacozyma foliicola CGMCC 2.2471	99.76	99	0.0	-	+	-	beige
188	B-188	3	+	-	Klenkia terrae strain PB261	99.34	100	0.0	-	+	-	pink
192	B-192	3	+	-	Lysinibacillus fusiformis strain DSM 2898	99.92	100	0.0	-	+	-	white
201	B-201	2	+	-	Frigoribacterium faeni strain DSM 10309	99.21	100	0.0	-	-	-	yellow
203	B-203	2	+	-	Frigoribacterium faeni strain DSM 10309	99.51	100	0.0	-	-	-	white
204	B-204	2	+	-	Frigoribacterium faeni strain DSM 10309	99.39	99	0.0	-	-	-	yellow
205	B-205	3	+	-	Frigoribacterium faeni strain DSM 10309	99.28	100	0.0	-	-	-	yellow
209	B-209	2	-	+	Symmetrospora coprosmae CBS 7899	99.82	97	0.0	-	+	-	red
211	B-211	3	+	-	Bacillus subtilis strain NCDO 1769	98.15	93	0.0	-	+	-	white
212	B-212	2	+	-	Frigoribacterium faeni strain DSM 10309	99.20	99	0.0	-	-	-	white
213	B-213	3	-	+	Vishniacozyma psychrotolerans EX F-1583	100	89	0.0	-	+	-	beige
214	B-214	3	+	-	Sphingomonas aerolata strain NW12	98.87	100	0.0	-	+	-	orange
215	B-215	3	+	-	Frigoribacterium faeni strain DSM 10309	99.13	100	0.0	-	-	-	yellow
216	B-216	2	+	-	Aurantimicrobium photophilum strain MWH-Mo1	97.14	100	0.0	-	-	-	orange
217	B-217	3	-	+	Vishniacozyma psychrotolerans EX F-1583	100	95	0.0	-	+	+	beige
219	B-219	3	+	-	Sphingomonas aerolata strain NW12	99.06	100	0.0	-	+	-	orange
221	B-221	3	+	-	Bacillus wiedmannii strain FSL W8-0169	99.92	100	0.0	-	+	-	n.d.
223	B-223	3	+	-	Frigoribacterium faeni strain DSM 10309	99.15	100	0.0	-	-	-	yellow
225	B-225	3	+	-	Frigoribacterium faeni strain DSM 10309	99.68	100	0.0	-	-	-	yellow
226	B-226	3	+	-	Frigoribacterium faeni strain DSM 10309	99.17	100	0.0	-	+	-	yellow
227	B-227	3	-	+	Memnoniella chromolaenae MFLUCC 17-1507	100	100	2e-20	-	+	-	beige
228	B-228	3	-	+	Pseudopithomyces angolensis	99.10	100	0.0	+	-	-	white
232	B-232	3	+	-	Lysinibacillus fusiformis strain DSM 2898	99.92	100	0.0	-	+	-	orange
233	B-233	3	+	-	Lysinibacillus fusiformis strain DSM 2898	99.84	100	0.0	-	+	-	white
234	B-234	3	+	-	Frigoribacterium faeni strain DSM 10309	99.82	100	0.0	-	+	-	yellow
235	B-235	3	+	-	Sphingomonas aerolata strain NW12	98.95	100	0.0	+	+	-	orange
236	B-236	3	+	-	Lysinibacillus fusiformis strain DSM 2898	99.92	100	0.0	+	+	-	beige
247	B-247	2	+	-	Nesterenkonia sandarakina strain YIM 70009	99.66	100	0.0	-	+	-	orange
248	B-248	2	+	-	Arthrobacter flavus strain JCM 11496	99.66	99	0.0	-	+	-	yellow
249	B-249	2	+	-	Nesterenkonia jeotgali strain JG-241	99.66	100	0.0	+	+	-	yellow
250	B-250	2	+	-	Nesterenkonia jeotgali strain JG-241	99.31	100	0.0	+	+	-	yellow
251	B-251	3	-	+	Vishniacozyma psychrotolerans EX F-1583	98.66	89	0.0	-	+	-	beige
252	B-252	3	-	+	Vishniacozyma psychrotolerans EX F-1583	100	91	0.0	-	+	-	beige
253	B-253	3	-	+	Vishniacozyma psychrotolerans EX F-1583	99.78	92	0.0	-	+	-	beige
254	B-254	3	-	+	Vishniacozyma psychrotolerans EX F-1583	100	89	0.0	-	+	-	beige
255	B-255	3	-	+	Vishniacozyma psychrotolerans EX F-1583	100	89	0.0	-	+	-	beige
256	B-256	3	+	-	Frigoribacterium faeni strain DSM 10309	99.82	100	0.0	-	-	-	yellow
		Sum	161	22					50	147	18

## Sheet: BCF 16s rRNA_Gene_ITS
Number	MO_ID	Facade Replicate	16S rRNA Gene-PCR	ITS-PCR	Species	Per. Ident	Quvery cover	E value	KOH	Catalase	Oxidase	Pigment
1	B+1	2	+	-	Frigoribacterium faeni strain DSM 10309	99.08	100	0.0	-	+	-	yellow
3	B+3	2	+	-	Frigoribacterium faeni strain DSM 10309	99.81	100	0.0	-	+	-	yellow
4	B+4	2	+	-	Frigoribacterium faeni strain DSM 10309	97.84	100	0.0	-	+	-	yellow
5	B+5	1	+	-	Frigoribacterium faeni strain DSM 10309	98.55	100	0.0	-	+	-	yellow
6	B+6	1	+	-	Frigoribacterium faeni strain DSM 10309	98.47	100	0.0	-	+	-	yellow
7	B+7	3	+	-	Curtobacterium allii strain 20TX0166	99.46	88	0.0	-	-	-	yellow
8	B+8	1	+	-	Paenarthrobacter nitroguajacolicus strain G2-1	100	99	0.0	+	+	-	white
9	B+9	1	+	-	Streptomyces yangpuensis strain fd2-tb	99.64	100	0.0	-	+	-	white
10	B+10	1	+	-	Arthrobacter cheniae strain Hz2	99.73	100	0.0	+	+	-	yellow
11	B+11	1	+	-	Arthrobacter ruber strain MDB1-42	99.57	100	0.0				red
12	B12	3	+	-	Staphylococcus epidermidis strain Fussel	99.61	100	0.0	-	+	-	n. d.
13	B+13	3	+	-	Staphylococcus epidermidis strain Fussel	99.73	100	0.0	+	+	-	n. d.
14	B+14	3	+	-	Alkalihalobacillus clausii strain DSM 8716	99.38	100	0.0	-	+	+	white
15	B+15	2	+	-	Frigoribacterium faeni strain DSM 10309	99.52	100	0.0	+	+	-	yellow
16	B+16	2	+	-	Arthrobacter cheniae strain Hz2	99.28	100	0.0	+	+	-	pink
17	B+17	3	+	-	Staphylococcus epidermidis strain Fussel	99.82	100	0.0	-	+	-	n. d.
18	B+18	3	+	-	Staphylococcus epidermidis strain Fussel	99.73	100	0.0	-	+	-	n. d.
19	B+19	3	+	-	Staphylococcus epidermidis strain Fussel	99.64	100	0.0	+	+	-	n. d.
20	B+20	3	+	-	Staphylococcus epidermidis strain Fussel	99.91	100	0.0	+	+	-	n. d.
21	B+21	3	+	-	Sphingomonas xinjiangensis strain 10-1-84	98.45	100	0.0	-	-	-	yellow
23	B+23	1	+	-	Nocardioides daecheongensis strain KIS2-16	97.59	100	0.0	-	+	+	yellow
24	B+24	1	+	-	Prescottella defluvii strain Ca11	99.4	100	0.0	-	+	-	orange
25	B+25	1	+	-	Pseudarthrobacter polychromogenes strain DSM 20136	100	100	0.0	-	+	-	white
26	B+26	3	+	-	Roseomonas nepalensis strain G-3-5	99.05	100	0.0	-	-	-	orange
27	B+27	3	-	+	Saccharomyces cerevisiae CBS 1171	97.45	96	0.0	-	-	-	white
28	B+28	3	-	+	Penicillium glabrum CBS 125543	99.81	97	0.0	+	-	-	yellow
29	B+29	3	+	-	Kineococcus xinjiangensis strain S2-20	99.42	100	0.0	+	+	-	red
30	B+30	3	+	-	Methylobacterium oryzae CBMB20	99.16	100	0.0	-	+	-	pink
31	B+31	2	+	-	Sphingomonas aerolata strain NW12	99.35	100	0.0	-	+	-	orange
32	B+32	2	+	-	Quadrisphaera oryzae strain RL12-1S	96.75	99	0.0	-	+	-	orange
34	B+34	3	+	-	Staphylococcus epidermidis strain Fussel	99.55	100	0.0	-	+	-	n. d.
35	B+35	3	+	-	Staphylococcus epidermidis strain Fussel	99.91	100	0.0	-	+	-	n. d.
36	B+36	1	+	-	Arthrobacter cheniae strain Hz2	99.47	100	0.0	+	+	-	red
37	B+37	1	+	-	Frigoribacterium faeni strain DSM 10309	99.36	100	0.0	+	+	-	yellow
38	B+38	1	+	-	Micrococcus aloeverae strain AE-6	99.45	100	0.0	-	+	-	yellow
39	B+39	1	+	-	Micrococcus aloeverae strain AE-6	99.72	100	0.0	-	+	-	yellow
40	B+40	3	+	-	Micrococcus aloeverae strain AE-6	99.46	99	0.0	-	+	-	yellow
41	B+41	1	+	-	Pseudarthrobacter polychromogenes strain DSM 20136	99.73	100	0.0	-	-	-	white
42	B+42	2	-	+	Penicillium glabrum CBS 125543	99.61	95	0.0	-	+	-	green
45	B+45	2	+	-	Nocardioides rotundus strain GY0594	96.61	100	1e-79	+	-	-	white
46	B+46	1	+	-	Saccharothrix espanaensis strain LL-C19004-NS29	99.34	99	0.0	-	+	-	beige
47	B+47	1	+	-	Arthrobacter bussei strain KR32	99.45	100	0.0	-	-	-	pink
49	B+49	1	+	-	Streptomyces collinus strain DSM 40129	99.55	100	0.0	-	+	-	white
62	B+62	1	+	-	Frigoribacterium faeni strain DSM 10309	99.63	100	0.0	+	+	-	yellow
63	B+63	1	+	-	Arthrobacter cheniae strain Hz2	99.82	100	0.0	+	+	-	red
64	B+64	2	+	-	Frigoribacterium faeni strain DSM 10309	99.31	100	0.0	+	+	-	yellow
65	B+65	2	+	-	Arthrobacter bussei strain KR32	99.33	100	0.0	-	+	-	red
66	B+66	3	+	-	Arthrobacter cheniae strain Hz2	99.56	100	0.0	+	+	-	red
67	B+67	3	+	-	Curtobacterium allii strain 20TX0166	99.53	100	0.0	+	+	-	yellow
68	B+68	2	+	-	Arthrobacter cheniae strain Hz2	99.64	100	0.0	-	+	-	red
69	B+69	2	+	-	Arthrobacter cheniae strain Hz2	99.37	100	0.0	-	+	+	pink
71	B+71	1	+	-	Clavibacter phaseoli strain LPPA 982	99.73	100	0.0	-	+	-	orange
73	B+73	3	+	-	Curtobacterium allii strain 20TX0166	99.72	100	0.0	-	-	-	white
74	B+74	2	+	-	Arthrobacter cheniae strain Hz2	99.52	100	0.0	+	+	-	red
75	B+75	1	+	-	Frigoribacterium faeni strain DSM 10309	98.89	100	0.0	+	+	-	yellow
76	B+76	2	+	-	Frigoribacterium faeni strain DSM 10309	98.96	100	0.0	+	+	-	yellow
77	B+77	2	-	+	Penicillium glabrum CBS 125543	98.18	100	1e-134	-	+	-	white
		sum	56	4					20	47	3
